# Supplementary material for: A High-Speed Imaging Method Based on Compressive Sensing for Sound Extraction Using a Low-Speed Camera
Source: Sensors (Basel). 2018 May 11;18(5):1524. doi: 10.3390/s18051524 (PMC5982989; doi:10.3390/s18051524)
Supplement: Supplementary file 1 [file sensors-18-01524-s001.zip]

Archive with 9 entries (7 files):
- sensors-288320-SI/
- sensors-288320-SI/Supplementary_Files/
- sensors-288320-SI/Supplementary_Files/Media 1.wav
- sensors-288320-SI/Supplementary_Files/Media 2.wav
- sensors-288320-SI/Supplementary_Files/Media 3.wav
- sensors-288320-SI/Supplementary_Files/Media 4.wav
- sensors-288320-SI/Supplementary_Files/Media 5.wav
- sensors-288320-SI/Supplementary_Files/Media 6.wav
- sensors-288320-SI/Supplementary_Files/Media 7.wav
